# Supplementary material for: Confirmation of the distribution of Gonyosoma prasinum (Blyth, 1855) and Boiga multomaculata septentrionalis Köhler, Charunrochana, Mogk, Than, Kurniawan, Kadafi, Das, Tillack & O’Shea, 2023 (Serpentes, Colubridae) in China
Source: Biodivers Data J. 2026 Mar 26;14:e177584. doi: 10.3897/BDJ.14.e177584 (PMC13047378; doi:10.3897/BDJ.14.e177584)
Supplement: XML Treatment for Gonyosoma prasinum [file BDJ.14.e177584-treatment1.xml]

<!DOCTYPE tp:taxon-treatment
  PUBLIC "-//TaxonX//DTD Taxonomic Treatment Publishing DTD v0 20100105//EN" "tax-treatment-NSO.dtd">
<tp:taxon-treatment xmlns:tp="http://www.plazi.org/taxpub"><tp:treatment-meta><mixed-citation publication-type="journal"><person-group><name><surname>Liu</surname><given-names>Shuo</given-names></name><name><surname>Hou</surname><given-names>Mian</given-names></name><name><surname>Yue</surname><given-names>Mamai</given-names></name><name><surname>Zuo</surname><given-names>Anru</given-names></name><name><surname>Yan</surname><given-names>Maolin</given-names></name><name><surname>Zuo</surname><given-names>Changsheng</given-names></name><name><surname>Duan</surname><given-names>Zhengpan</given-names></name><name><surname>Yin</surname><given-names>Fawang</given-names></name><name><surname>Li</surname><given-names>Song</given-names></name></person-group><article-title>Confirmation of the distribution of <italic><tp:taxon-name><tp:taxon-name-part taxon-name-part-type="genus" reg="Gonyosoma">Gonyosoma</tp:taxon-name-part> <tp:taxon-name-part taxon-name-part-type="species" reg="prasinum">prasinum</tp:taxon-name-part></tp:taxon-name></italic> (Blyth, 1855) and <italic><tp:taxon-name><tp:taxon-name-part taxon-name-part-type="genus" reg="Boiga">Boiga</tp:taxon-name-part> <tp:taxon-name-part taxon-name-part-type="species" reg="multomaculata">multomaculata</tp:taxon-name-part> <tp:taxon-name-part taxon-name-part-type="subspecies" reg="septentrionalis">septentrionalis</tp:taxon-name-part></tp:taxon-name></italic> Köhler, Charunrochana, Mogk, Than, Kurniawan, Kadafi, Das, Tillack &amp; O’Shea, 2023 (<tp:taxon-name><tp:taxon-name-part taxon-name-part-type="suborder">Serpentes</tp:taxon-name-part></tp:taxon-name>, <tp:taxon-name><tp:taxon-name-part taxon-name-part-type="family">Colubridae</tp:taxon-name-part></tp:taxon-name>) in China</article-title><source>Biodivers Data J</source><day>26</day><month>03</month><year>2026</year><volume>14</volume><pub-id pub-id-type="doi">10.3897/BDJ.14.e177584</pub-id></mixed-citation></tp:treatment-meta><tp:nomenclature><tp:taxon-name><object-id xmlns:xlink="http://www.w3.org/1999/xlink" content-type="arpha" xlink:type="simple">168559E2-6D28-5FA0-9425-BBB840A2430A</object-id><tp:taxon-name-part taxon-name-part-type="genus">Gonyosoma</tp:taxon-name-part> <tp:taxon-name-part taxon-name-part-type="species">prasinum</tp:taxon-name-part></tp:taxon-name><tp:taxon-authority>(Blyth, 1854)</tp:taxon-authority></tp:nomenclature><tp:treatment-sec sec-type="materials"><title>Materials</title><list list-type="alpha-lower" list-content="occurrences"><list-item><p><bold>Type status:</bold> <named-content xmlns:xlink="http://www.w3.org/1999/xlink" content-type="dwc:typeStatus" xlink:type="simple">Other material</named-content>. <bold>Occurrence:</bold> catalogNumber: <named-content xmlns:xlink="http://www.w3.org/1999/xlink" content-type="dwc:catalogNumber" xlink:type="simple">KIZ2025077</named-content>; individualCount: <named-content xmlns:xlink="http://www.w3.org/1999/xlink" content-type="dwc:individualCount" xlink:type="simple">1</named-content>; sex: <named-content xmlns:xlink="http://www.w3.org/1999/xlink" content-type="dwc:sex" xlink:type="simple">male</named-content>; lifeStage: <named-content xmlns:xlink="http://www.w3.org/1999/xlink" content-type="dwc:lifeStage" xlink:type="simple">adult</named-content>; occurrenceID: <named-content xmlns:xlink="http://www.w3.org/1999/xlink" content-type="dwc:occurrenceID" xlink:type="simple">20E878FF-499C-5EE8-BAEF-3A745DF8D05A</named-content>; <bold>Location:</bold> country: <named-content xmlns:xlink="http://www.w3.org/1999/xlink" content-type="dwc:country" xlink:type="simple">China</named-content>; stateProvince: <named-content xmlns:xlink="http://www.w3.org/1999/xlink" content-type="dwc:stateProvince" xlink:type="simple">Yunnan</named-content>; locality: <named-content xmlns:xlink="http://www.w3.org/1999/xlink" content-type="dwc:locality" xlink:type="simple">Kachang Township, Yingjiang county, Dehong Prefecture</named-content>; verbatimElevation: <named-content xmlns:xlink="http://www.w3.org/1999/xlink" content-type="dwc:verbatimElevation" xlink:type="simple">720 m</named-content>; verbatimCoordinates: <named-content xmlns:xlink="http://www.w3.org/1999/xlink" content-type="dwc:verbatimCoordinates" xlink:type="simple"><named-content content-type="dwc:verbatimCoordinates" xlink:type="simple">25°1′28″ N 97°43′30″ E</named-content></named-content>; <bold>Event:</bold> eventRemarks: <named-content xmlns:xlink="http://www.w3.org/1999/xlink" content-type="dwc:eventRemarks" xlink:type="simple">collected on 31 July 2025 by Fawang Yin</named-content>; <bold>Record Level:</bold> basisOfRecord: <named-content xmlns:xlink="http://www.w3.org/1999/xlink" content-type="dwc:basisOfRecord" xlink:type="simple">preserved specime</named-content></p></list-item></list></tp:treatment-sec><tp:treatment-sec sec-type="Description of the specimen from China"><title>Description of the specimen from China</title><p>Adult male, body slender, SVL 558 mm, TaL 159 mm, TaL/TL 0.22; head elongate, HL 24.0 mm, distinct from neck, flattened, distinctly longer than wide, HL/HW 2.02, narrowed anteriorly; snout long, slightly projecting beyond lower jaw; nostril relatively small, lateral, nasal divided into two scales, anterior one slightly larger than posterior one; eye large, ED 3.9 mm, ED/HL 0.16, pupils round; rostral approximately triangular, wider than high, visible from above; two internasals, nearly square in shape, bordered by two prefrontals posteriorly; supraocular one on each side, large; frontal pentagonal, longer than wide, narrowed posteriorly; parietals large, longer than wide, in contact with each other; loreal one on each side, small, wider than high; preocular one on each side, large; postoculars two on each side, lower ones smaller; anterior temporal two on left side and one on right side, posterior temporal two on left side and one on right side; supralabials nine on each side, first and second in contact with nasal, second and third in contact with loreal, fourth to sixth entering orbit, eighth largest; infralabials ten on each side, first pair contact with each other, first to fifth in contact with anterior pair of chin shields; two pairs of large, elongate chin shields, posterior pair longer than anterior pair; Dorsal scales in 19-19-13 rows, middle 3–5 rows feebly keeled; ventrals 207 with a lateral keel; subcaudals 99, paired; cloacal plate undivided.</p></tp:treatment-sec><tp:treatment-sec sec-type="Colouration in life"><title>Colouration in life</title><p>Dorsal surface green with yellow-brownish tail tip, reticulate pattern consisting of yellow, black and white on interstitial skin; upper lips light green to greenish-white; anterior ventral surface white to greenish-white, posterior ventral surface greenish-white to light-green; ventral surface of tail tip brownish-yellow; a yellowish-white ventrolateral strip on each side from neck to before vent; iris greenish-yellow (Figs <xref ref-type="fig" rid="F13632726">2</xref>, <xref ref-type="fig" rid="F13632737">3</xref>).</p></tp:treatment-sec><tp:treatment-sec><!--Section generated to contain objects referenced in tp:taxon-treatment.--><fig id="F13632726" position="float" orientation="portrait"><object-id xmlns:xlink="http://www.w3.org/1999/xlink" content-type="arpha" xlink:type="simple">9EEFF3B2-2DFB-5463-A1D8-4A9B21C1820B</object-id><object-id xmlns:xlink="http://www.w3.org/1999/xlink" content-type="doi" xlink:type="simple">10.3897/BDJ.14.e177584.figure5</object-id><label>Figure 2.</label><caption><p><italic><tp:taxon-name><tp:taxon-name-part taxon-name-part-type="genus" reg="Gonyosoma">Gonyosoma</tp:taxon-name-part> <tp:taxon-name-part taxon-name-part-type="species" reg="prasinum">prasinum</tp:taxon-name-part></tp:taxon-name></italic> (specimen KIZ2025077) from China in life. <bold>A</bold> dorsal view; <bold>B</bold> ventral view.</p></caption><graphic xmlns:xlink="http://www.w3.org/1999/xlink" xlink:href="bdj-14-e177584-g002.jpg" position="float" id="oo_1460535.jpg" orientation="portrait" xlink:type="simple"><uri content-type="original_file" xlink:type="simple">https://binary.pensoft.net/fig/1460535</uri></graphic></fig><fig id="F13632737" position="float" orientation="portrait"><object-id xmlns:xlink="http://www.w3.org/1999/xlink" content-type="arpha" xlink:type="simple">5442BBEB-9DD4-5E2E-BF8D-6CB5A7593189</object-id><object-id xmlns:xlink="http://www.w3.org/1999/xlink" content-type="doi" xlink:type="simple">10.3897/BDJ.14.e177584.figure5</object-id><label>Figure 3.</label><caption><p>Close-up views of the head of <italic><tp:taxon-name><tp:taxon-name-part taxon-name-part-type="genus" reg="Gonyosoma">Gonyosoma</tp:taxon-name-part> <tp:taxon-name-part taxon-name-part-type="species" reg="prasinum">prasinum</tp:taxon-name-part></tp:taxon-name></italic> (specimen KIZ2025077) from China in life. <bold>A</bold> Dorsal view; <bold>B</bold> left view; <bold>C</bold> right view.</p></caption><graphic xmlns:xlink="http://www.w3.org/1999/xlink" xlink:href="bdj-14-e177584-g003.jpg" position="float" id="oo_1460540.jpg" orientation="portrait" xlink:type="simple"><uri content-type="original_file" xlink:type="simple">https://binary.pensoft.net/fig/1460540</uri></graphic></fig></tp:treatment-sec></tp:taxon-treatment>
